# Supplementary material for: Role of cassava CC-type glutaredoxin MeGRXC3 in regulating sensitivity to mannitol-induced osmotic stress dependent on its nuclear activity
Source: BMC Plant Biol. 2022 Jan 20;22:41. doi: 10.1186/s12870-022-03433-y (PMC8772167; doi:10.1186/s12870-022-03433-y)
Supplement: Supplementary file 1 — Additional file 1: Table S1. The list of qPCR Primers. [file 12870_2022_3433_MOESM1_ESM.xlsx]

## Sheet: q-PCR
primer name	sequence (5'→3')
PDF1.2 PF	ACCCTTATCTTCGCTGCTCT
PDF1.2 PR	ATGTCCCACTTGGCTTCTCG
ERF1 PF	ATCCTCAACGACGCCTTTCAC
ERF1 PR	TTGACCGGAACAGAATCCACC
ERF6 PF	CTCGCGTTACTGTTCAATCC
ERF6 PR	TCTCCTCTGCTGCTACAACC
ORA59 PF	CTACTGATAACTACTGTGATG
ORA59 PR	CCGTTTCCTCACTCCTCTGTA
DREB2A PF	GAGGTGACGGTACTACTGTGGCT
DREB2A PR	CCTTTCATACAACCCTTCTTCGA
CBF1 PF	ATTATTGTCCGACGTTGGCCA
CBF1 PR	GCGAAGTTGAGACATGCTGAT
CBF2 PF	TGCCTGTCTCAATTTCGCTGA
CBF2 PR	CGGCCATGTTATCCAACAAAC
GA2OX6 PF	ATACGCACGGTTAGAGATTTGG
GA2OX6 PR	ACTTCGCTAGACTTCTGTCCCC
WRKY33 PF	CTTCCACTTGTTTCAGTCCCTCT
WRKY33 PR	TTGTTGTTGCTCTTGTCTCCTTC
WRKY40 PF	TCAGCCCTCCCAAGAAACGC
WRKY40 PR	CTACTCTCCGACACTCCGCC
WRKY53 PF	CGTCGTCATCATTTTCATCAC
WRKY53 PR	GCAAACTCTTCACTTCTCGGA
ACT1 PF	GGGCAAGTGATCACCATTGG
ACT1 PR	TGGAGCCAAAGCAGTGATCTC
